# Supplementary material for: Radiological and Not Clinical Variables Guide the Surgical Plan in Patients with Glioblastoma
Source: Curr Oncol. 2024 Apr 1;31(4):1899–912. doi: 10.3390/curroncol31040142 (PMC11049408; doi:10.3390/curroncol31040142)
Supplement: Supplementary file 1 [file curroncol-31-00142-s001.zip]

Archive with 1 entries (1 files):
- curroncol-2894100-supplementary.pdf
